# Supplementary material for: Stromule Geometry Allows Optimal Spatial Regulation of Organelle Interactions in the Quasi-2D Cytoplasm
Source: Plant Cell Physiol. 2023 Sep 2;65(4):618–30. doi: 10.1093/pcp/pcad098 (PMC11094753; doi:10.1093/pcp/pcad098)
Supplement: pcad098_Supp [file pcad098_supp.zip]

Archive with 1 entries (1 files):
- suppl_data/pcp-2023-e-00101-File007.pdf
